# Supplementary material for: Evolution of specialized toxin arsenals in a bacterial symbiont of arthropods
Source: ISME J. 2025 Aug 11;19(1):wraf174. doi: 10.1093/ismejo/wraf174 (PMC12422007; doi:10.1093/ismejo/wraf174)
Supplement: Supplementary_data_wraf174 [file supplementary_data_wraf174.xlsx]

## Sheet: Figure 3 data
Rabbit (Isolated ribosomes)
Toxins	Cut 1	Cut 2	Cut 3	Ctrl 1	Ctrl 2	Ctrl 3	Cut_Avg	Ctrl_Avg	Cut_Global_Avg	Ctrl_Global_Avg	dCut	dCtrl	E^dCut	E^dCtrl	Cut/Ctrl	Log2Cut	Name	Baseline_0
sNeo_RIP1_A	12.7045	12.5878	12.5705	18.1928	18.3107	18.3485	12.621	18.284	18.7767	18.5765	6.15577	0.292514	64.3562	1.21701	52.8806	5.72467	sNeo RIP1	15.2579
sNeo_RIP1_B	12.8029	12.8746	12.7485	18.4624	18.4556	18.5288	12.8087	18.4823	18.7767	18.5765	5.96805	0.0942465	56.6814	1.06532	53.2058	5.73351	sNeo RIP1	15.2668
sNeo_RIP1_C	12.4459	12.4179	12.3225	17.9688	17.9474	18.1414	12.3954	18.0192	18.7767	18.5765	6.38133	0.557321	74.9655	1.45382	51.5646	5.68831	sNeo RIP1	15.2216
sNeo_RIP1_D	12.5604	12.6324	12.4312	18.0073	18.1085	18.1188	12.5413	18.0782	18.7767	18.5765	6.2354	0.49833	67.9183	1.39736	48.6047	5.60302	sNeo RIP1	15.1363
sNeo_RIP2_A	15.3904	15.2879	15.3062	17.8056	17.9615	18.0181	15.3282	17.9284	18.7767	18.5765	3.44855	0.648087	10.3086	1.54517	6.67148	2.73801	sNeo RIP2	12.2713
sNeo_RIP2_B	15.218	15.2534	15.22	17.7424	17.8795	18.0781	15.2305	17.9	18.7767	18.5765	3.54623	0.676527	11.0128	1.57496	6.99246	2.8058	sNeo RIP2	12.3391
sNeo_RIP2_C	15.6927	15.7162	15.8614	18.0095	18.2031	18.1965	15.7568	18.1363	18.7767	18.5765	3.01996	0.440169	7.71398	1.34384	5.74023	2.52111	sNeo RIP2	12.0544
sNeo_RIP2_D	12.9175	12.8754	12.9599	18.8446	18.7456	18.8066	12.9176	18.7989	18.7767	18.5765	5.85912	-0.222399	52.6545	0.861292	61.1343	5.93391	sNeo RIP2	15.4672
sNeo_RIP3_A	20.2218	20.2784	20.2565	18.2017	18.4132	18.4439	20.2522	18.3529	18.7767	18.5765	-1.47549	0.223571	0.368548	1.16196	0.317178	-1.65663	sNeo RIP3	7.87663
sNeo_RIP3_B	20.5331	20.4735	20.6772	18.1966	18.3952	18.4173	20.5613	18.3364	18.7767	18.5765	-1.78454	0.240147	0.299016	1.17496	0.25449	-1.97432	sNeo RIP3	7.55894
sNeo_RIP3_C	20.3421	20.42	20.5909	18.5353	18.5455	18.3386	20.451	18.4731	18.7767	18.5765	-1.67426	0.103389	0.322178	1.07188	0.300572	-1.73422	sNeo RIP3	7.79905
sNeo_RIP3_D	20.6423	20.7211	20.8122	19.0042	18.6728	18.5561	20.7252	18.7443	18.7767	18.5765	-1.94845	-0.167846	0.267631	0.893424	0.299556	-1.7391	sNeo RIP3	7.79416
MSRO_RIP2_A	12.8714	13.0542	13.0249	18.5331	18.5309	18.813	12.9835	18.6257	18.7767	18.5765	5.7932	-0.0491608	50.358	0.967532	52.0479	5.70177	MSRO RIP2	15.235
MSRO_RIP2_B	13.4402	13.3295	13.2284	19.0349	18.9258	18.7168	13.3327	18.8925	18.7767	18.5765	5.44404	-0.316016	39.7634	0.808822	49.1621	5.61947	MSRO RIP2	15.1527
MSRO_RIP2_C	13.1531	13.1419	13.0676	18.6741	18.833	18.9104	13.1208	18.8058	18.7767	18.5765	5.6559	-0.229315	45.8911	0.857302	53.5296	5.74227	MSRO RIP2	15.2755
MSRO_RIP2_D	15.716	15.7603	15.6036	18.7636	18.868	18.6256	15.6933	18.7524	18.7767	18.5765	3.08346	-0.175885	8.05256	0.888615	9.06192	3.17982	MSRO RIP2	12.7131
Sab_RIP3_A	22.1649	22.1043	22.0442	19.0722	19.0433	19.0408	22.1045	19.0521	18.7767	18.5765	-3.32774	-0.475586	0.105267	0.726647	0.144867	-2.78719	Sab RIP3	6.74607
Sab_RIP3_B	21.97	21.7937	21.7576	18.6735	18.6505	18.7531	21.8404	18.6923	18.7767	18.5765	-3.06371	-0.115843	0.125855	0.925169	0.136034	-2.87796	Sab RIP3	6.65531
Sab_RIP3_C	21.8498	21.9961	21.9654	18.5887	18.5957	18.6098	21.9371	18.598	18.7767	18.5765	-3.16035	-0.0215433	0.11789	0.98564	0.119608	-3.06362	Sab RIP3	6.46965
Sab_RIP3_D	21.9529	21.8799	21.8205	18.537	18.5838	18.632	21.8844	18.5843	18.7767	18.5765	-3.10767	-0.00776553	0.122166	0.9948	0.122805	-3.02556	Sab RIP3	6.50771
Control_A	28.6261	28.6562	28.5824	19.0637	19.0318	18.9538	28.6216	19.0164	18.7767	18.5765	-9.84484	-0.439925	0.00128099	0.744255	0.00172116	-9.1824	Control	0.350865
Control_B	29.1404	29.1151	29.0861	18.9344	18.8724	18.9839	29.1139	18.9303	18.7767	18.5765	-10.3371	-0.353752	0.000918141	0.788586	0.00116429	-9.74634	Control	-0.213072
Control_C	28.9139	29.1082	29.0906	18.9867	19.1739	19.1269	29.0376	19.0958	18.7767	18.5765	-10.2608	-0.519343	0.000966778	0.70561	0.00137013	-9.51147	Control	0.0217946
Control_D	29.1978	29.2156	29.7349	19.1718	19.1984	19.3991	29.3828	19.2564	18.7767	18.5765	-10.606	-0.679921	0.000765423	0.633492	0.00120826	-9.69285	Control	-0.159588

## Sheet: Figure 4A data
Saccharomyces cerevisiae (Isolated ribosomes)
Toxins	Cut 1	Cut 2	Cut 3	Ctrl 1	Ctrl 2	Ctrl 3	Cut_Avg	Ctrl_Avg	Cut_Global_Avg	Ctrl_Global_Avg	dCut	dCtrl	E^dCut	E^dCtrl	Cut/Ctrl	Log2Cut	Name	Baseline_0
sNeo_RIP1_A	16.0701	15.4137	15.3359	15.1095	14.849	14.7351	15.6066	14.8979	23.5421	15.2663	7.93558	0.368461	158.917	1.27511	124.63	6.96151	sNeo RIP1	14.6076
sNeo_RIP1_B	16.346	16.45	16.4196	14.8891	14.9784	14.6891	16.4052	14.8522	23.5421	15.2663	7.13696	0.414135	95.4221	1.31411	72.6135	6.18217	sNeo RIP1	13.8282
sNeo_RIP1_C	15.5929	15.0865	15.1208	14.5716	14.396	14.3374	15.2667	14.435	23.5421	15.2663	8.27539	0.831331	197.437	1.73038	114.101	6.83416	sNeo RIP1	14.4802
sNeo_RIP1_D	15.4628	15.6995	15.6231	14.3416	14.5059	14.3544	15.5952	14.4006	23.5421	15.2663	7.94699	0.865716	160.079	1.77007	90.4367	6.49884	sNeo RIP1	14.1449
sNeo_RIP2_A	24.4613	24.1269	24.2441	16.8955	16.4497	16.539	24.2774	16.6281	23.5421	15.2663	-0.735282	-1.36174	0.625241	0.407307	1.53506	0.618295	sNeo RIP2	8.26434
sNeo_RIP2_B	23.8749	23.8379	23.7375	15.6463	15.5928	15.4952	23.8168	15.5781	23.5421	15.2663	-0.274618	-0.311768	0.839125	0.814127	1.03071	0.0436318	sNeo RIP2	7.68968
sNeo_RIP2_C	22.29	21.8763	22.2232	14.7322	14.7624	14.859	22.1298	14.7845	23.5421	15.2663	1.4123	0.481817	2.46458	1.3741	1.79359	0.84285	sNeo RIP2	8.48889
sNeo_RIP2_D	25.1098	25.2776	25.3037	15.7677	15.7544	15.5799	25.2303	15.7007	23.5421	15.2663	-1.68821	-0.434346	0.340192	0.750894	0.45305	-1.14226	sNeo RIP2	6.50378
sNeo_RIP3_A	22.4245	22.5041	22.2803	13.7212	13.9216	13.6731	22.403	13.772	23.5421	15.2663	1.13918	1.49435	2.07008	2.67958	0.772538	-0.372322	sNeo RIP3	7.27372
sNeo_RIP3_B	22.6655	22.5993	22.5128	12.902	13.1292	12.9618	22.5925	12.9977	23.5421	15.2663	0.949611	2.26865	1.83402	4.4655	0.410707	-1.28382	sNeo RIP3	6.36223
sNeo_RIP3_C	23.5409	23.4883	23.4937	14.4379	14.5681	14.5466	23.5076	14.5175	23.5421	15.2663	0.0345168	0.748796	1.02229	1.63869	0.623845	-0.68074	sNeo RIP3	6.9653
sNeo_RIP3_D	24.0738	24.0827	24.1377	14.7985	14.8951	15.071	24.0981	14.9215	23.5421	15.2663	-0.555918	0.344809	0.701132	1.25537	0.558505	-0.840359	sNeo RIP3	6.80568
MSRO_RIP2_A	17.5301	17.5788	17.6877	15.4641	15.5045	15.651	17.5989	15.5398	23.5421	15.2663	5.94328	-0.273505	44.5191	0.834935	53.3204	5.73662	MSRO RIP2	13.3827
MSRO_RIP2_B	17.3638	18.2432	17.3673	15.603	15.462	15.5767	17.6581	15.5472	23.5421	15.2663	5.88406	-0.2809	42.8668	0.830872	51.5925	5.68909	MSRO RIP2	13.3351
MSRO_RIP2_C	18.2185	18.3621	18.3206	15.5598	15.5636	15.5899	18.3004	15.5711	23.5421	15.2663	5.24177	-0.30474	28.4421	0.817909	34.7741	5.11994	MSRO RIP2	12.766
MSRO_RIP2_D	18.9504	18.7644	18.8619	16.2467	16.0791	16.2226	18.8589	16.1828	23.5421	15.2663	4.68325	-0.916448	19.9086	0.546358	36.4387	5.1874	MSRO RIP2	12.8334
Sab_RIP3_A	27.3505	27.2598	27.3257	15.0724	14.817	15.0604	27.312	14.9833	23.5421	15.2663	-3.76985	0.283072	0.0900159	1.20528	0.0746846	-3.74304	Sab RIP3	3.903
Sab_RIP3_B	25.9838	26.1566	26.0383	14.1204	14.1445	14.1754	26.0596	14.1468	23.5421	15.2663	-2.51742	1.11959	0.200317	2.09274	0.0957201	-3.38503	Sab RIP3	4.26101
Sab_RIP3_C	27.1602	27.0715	27.1293	14.658	14.5556	14.6178	27.1203	14.6105	23.5421	15.2663	-3.5782	0.655874	0.101737	1.54127	0.0660086	-3.9212	Sab RIP3	3.72484
Sab_RIP3_D	28.2081	28.1439	28.0447	15.7351	15.8423	15.6969	28.1322	15.7581	23.5421	15.2663	-4.5901	-0.491739	0.0533088	0.723	0.0737328	-3.76155	Sab RIP3	3.88449
Control_A	33.1759	33.0164	33.332	15.6649	16.3624	16.3976	33.1747	16.1416	23.5421	15.2663	-9.6326	-0.875299	0.00212868	0.56139	0.0037918	-8.0429	Control	-0.396858
Control_B	33.5747	33.5066	33.2622	16.703	16.7632	16.6048	33.4479	16.6903	23.5421	15.2663	-9.90572	-1.42399	0.00178793	0.39092	0.00457365	-7.77244	Control	-0.126393
Control_C	32.2047	32.1948	31.8411	15.8343	15.6196	15.6894	32.0802	15.7144	23.5421	15.2663	-8.5381	-0.448101	0.00428256	0.744112	0.00575526	-7.4409	Control	0.20514
Control_D	34.5477	34.0645	34.4049	17.9911	18.0292	18.0407	34.339	18.0204	23.5421	15.2663	-10.7969	-2.75404	0.00101196	0.162588	0.00622404	-7.32793	Control	0.318112

## Sheet: Figure 4B data
Aedes albopictus (Isolated ribosomes)
Toxins	Cut 1	Cut 2	Cut 3	Ctrl 1	Ctrl 2	Ctrl 3	Cut_Avg	Ctrl_Avg	Cut_Global_Avg	Ctrl_Global_Avg	dCut	dCtrl	E^dCut	E^dCtrl	Cut/Ctrl	Log2Cut	Name	Baseline_0
sNeo_RIP1_A	19.5039	19.7827	19.7025	16.512	16.503	16.5197	19.6631	16.5116	22.898	15.561	3.23496	-0.95055	8.96573	0.558672	16.0483	4.00435	sNeo RIP1	11.3936
sNeo_RIP1_B	19.9648	20.0326	20.0346	14.3281	15.0755	14.3318	20.0107	14.5785	22.898	15.561	2.88735	0.982545	7.08314	1.82538	3.88036	1.95619	sNeo RIP1	9.34541
sNeo_RIP1_C	20	19.7369	20.1042	14.3744	15.1847	14.2168	19.947	14.5919	22.898	15.561	2.95099	0.96907	7.3955	1.81038	4.08506	2.03036	sNeo RIP1	9.41957
sNeo_RIP1_D	20.2046	20.0077	20.3377	14.5243	14.5481	14.1851	20.1833	14.4192	22.898	15.561	2.71468	1.14186	6.3006	2.01247	3.13077	1.64652	sNeo RIP1	9.03574
sNeo_RIP2_A	22.4416	21.8013	22.7044	13.6527	13.3263	12.9443	22.3158	13.3078	22.898	15.561	0.582245	2.25327	1.48406	3.97521	0.373328	-1.42148	sNeo RIP2	5.96774
sNeo_RIP2_B	22.4673	22.0834	22.5197	13.9484	13.6375	13.2371	22.3568	13.6076	22.898	15.561	0.541219	1.95338	1.44335	3.3082	0.436294	-1.19663	sNeo RIP2	6.19259
sNeo_RIP2_C	22.5909	22.2928	22.6029	15.2399	14.2912	14.8379	22.4955	14.7897	22.898	15.561	0.40246	0.771356	1.31374	1.6039	0.819093	-0.287901	sNeo RIP2	7.10132
sNeo_RIP2_D	23.0849	23.2153	23.1774	16.3745	16.3969	16.4431	23.1592	16.4048	22.898	15.561	-0.261198	-0.843814	0.837695	0.596415	1.40455	0.490109	sNeo RIP2	7.87933
sNeo_RIP3_A	26.4897	26.7871	26.7057	16.9136	16.0691	16.9951	26.6609	16.6593	22.898	15.561	-3.76284	-1.09825	0.0779776	0.510351	0.152792	-2.71036	sNeo RIP3	4.67886
sNeo_RIP3_B	25.6408	25.6948	25.6299	15.4629	15.3162	14.5575	25.6551	15.1122	22.898	15.561	-2.75713	0.448813	0.154213	1.31638	0.117149	-3.09359	sNeo RIP3	4.29563
sNeo_RIP3_C	26.2672	26.3227	26.1143	16.0714	15.9446	15.9198	26.2347	15.9786	22.898	15.561	-3.33672	-0.417584	0.1041	0.774327	0.134439	-2.89498	sNeo RIP3	4.49424
sNeo_RIP3_D	26.5802	26.8837	26.4086	16.197	16.5284	16.667	26.6242	16.4641	22.898	15.561	-3.72615	-0.903121	0.0799421	0.575139	0.138996	-2.84688	sNeo RIP3	4.54233
MSRO_RIP2_A	17.2939	17.4403	17.3634	16.6278	16.6104	16.8599	17.3659	16.6994	22.898	15.561	5.53215	-1.13835	42.5629	0.497971	85.4727	6.41739	MSRO RIP2	13.8066
MSRO_RIP2_B	16.8321	16.9105	16.6538	15.6418	16.0423		16.7988	15.8421	22.898	15.561	6.09918	-0.281068	62.5176	0.841854	74.2618	6.21455	MSRO RIP2	13.6038
MSRO_RIP2_C	17.3832	17.5117	17.0451	16.21	15.9386	15.6589	17.3133	15.9359	22.898	15.561	5.58471	-0.374839	44.1071	0.794867	55.4899	5.79415	MSRO RIP2	13.1834
MSRO_RIP2_D	17.4062	17.4062	17.3836	17.3714	17.4054	17.3222	17.3987	17.3663	22.898	15.561	5.49936	-1.80531	41.627	0.330975	125.771	6.97465	MSRO RIP2	14.3639
Sab_RIP3_A	21.4918	21.5025	21.7551	15.854	15.6943	15.7438	21.5831	15.764	22.898	15.561	1.31487	-0.20299	2.43885	0.883091	2.76172	1.46557	Sab RIP3	8.85478
Sab_RIP3_B	20.6327	20.7415	20.7888	13.8285	13.3889	13.2474	20.721	13.4883	22.898	15.561	2.17698	2.07273	4.37571	3.55909	1.22945	0.298008	Sab RIP3	7.68723
Sab_RIP3_C	21.7531	21.8489	21.4566	13.5408	13.0275		21.6862	13.2841	22.898	15.561	1.21179	2.27687	2.27421	4.0331	0.563887	-0.826522	Sab RIP3	6.5627
Sab_RIP3_D	23.0159	23.0187	23.0679	16.2869	15.3226	16.049	23.0342	15.8862	22.898	15.561	-0.136143	-0.325167	0.911823	0.81942	1.11277	0.15415	Sab RIP3	7.54337
Control_A	32.4347	32.5489	32.644	17.4333	17.8284	17.9816	32.5425	17.7478	22.898	15.561	-9.64453	-2.18674	0.00144548	0.26202	0.00551669	-7.50198	Control	-0.112764
Control_B	31.5338	31.5243	31.4026	16.8049	17.2099	17.3124	31.4869	17.109	22.898	15.561	-8.58892	-1.54802	0.00295701	0.387464	0.00763172	-7.03378	Control	0.355442
Control_C	31.4041	31.4306		16.0204	16.371	16.6739	31.4173	16.3551	22.898	15.561	-8.51932	-0.794082	0.0030999	0.614861	0.00504162	-7.6319	Control	-0.242678

## Sheet: Figure 4C data
Drosophila melanogaster (Isolated ribosomes)
Toxins	Cut 1	Cut 2	Cut 3	Ctrl 1	Ctrl 2	Ctrl 3	Cut_Avg	Ctrl_Avg	Cut_Global_Avg	Ctrl_Global_Avg	dCut	dCtrl	E^dCut	E^dCtrl	Cut/Ctrl	Log2Cut	Name	Baseline_0
sNeo_RIP1_A	17.965	17.8036	17.9215	14.4455	14.0398	14.0551	17.8967	14.1802	21.6303	14.5066	3.73361	0.326439	11.1576	1.23203	9.05624	3.17891	sNeo RIP1	13.2825
sNeo_RIP1_B	18.0439	17.4224	17.7418	14.1498	14.1835	13.9627	17.736	14.0987	21.6303	14.5066	3.89429	0.407946	12.3781	1.29792	9.53685	3.25351	sNeo RIP1	13.3571
sNeo_RIP1_C	17.8138	17.6585	17.4483	14.5214	14.2876	14.2367	17.6402	14.3486	21.6303	14.5066	3.99013	0.158012	13.1688	1.10628	11.9036	3.57333	sNeo RIP1	13.6769
sNeo_RIP1_D	17.6574	17.5199	18.0522	14.0551	14.1996	14.1739	17.7432	14.1429	21.6303	14.5066	3.88716	0.363741	12.3212	1.26176	9.76509	3.28763	sNeo RIP1	13.3912
sNeo_RIP2_A	19.268	19.2753	19.5372	14.3559	13.9799	14.2339	19.3602	14.1899	21.6303	14.5066	2.27016	0.316697	4.33468	1.22439	3.54029	1.82387	sNeo RIP2	11.9275
sNeo_RIP2_B	19.427	19.3642	19.5465	14.3604	14.3692	14.1736	19.4459	14.3011	21.6303	14.5066	2.18445	0.205549	4.10118	1.14041	3.59622	1.84648	sNeo RIP2	11.9501
sNeo_RIP2_C	19.6863	19.5264	19.3004	14.4039	14.3246	14.3242	19.5044	14.3509	21.6303	14.5066	2.12595	0.155704	3.94909	1.10465	3.57497	1.83793	sNeo RIP2	11.9415
sNeo_RIP2_D	19.8735	19.7806	19.2464	14.5747	14.5787	14.5614	19.6335	14.5716	21.6303	14.5066	1.99684	-0.0649911	3.63304	0.959308	3.78715	1.92111	sNeo RIP2	12.0247
sNeo_RIP3_A	23.5523	24.0231	23.7434	14.6761	14.4956	14.5566	23.7729	14.5761	21.6303	14.5066	-2.14259	-0.0694771	0.250516	0.956561	0.261893	-1.93295	sNeo RIP3	8.17065
sNeo_RIP3_B	23.7098	23.4236	23.5517	14.3414	14.2674	14.0598	23.5617	14.2229	21.6303	14.5066	-1.93141	0.283723	0.287137	1.19885	0.23951	-2.06184	sNeo RIP3	8.04177
sNeo_RIP3_C	24.0038	23.9996		14.4024	14.3924	14.2731	24.0017	14.356	21.6303	14.5066	-2.37134	0.150622	0.216099	1.10107	0.196263	-2.34914	sNeo RIP3	7.75447
sNeo_RIP3_D	23.8387	24.0827		14.4226	14.4857	14.5365	23.9607	14.4816	21.6303	14.5066	-2.33039	0.0250036	0.221892	1.01611	0.218374	-2.19513	sNeo RIP3	7.90848
MSRO_RIP2_A	16.2218	16.2063	16.12	14.1959	14.0625	14.2449	16.1827	14.1678	21.6303	14.5066	5.44763	0.338846	33.7665	1.24184	27.1907	4.76504	MSRO RIP2	14.8686
MSRO_RIP2_B	16.0668	16.2006	16.3386	14.5025	14.397	14.3527	16.202	14.4174	21.6303	14.5066	5.42834	0.0892415	33.3484	1.0587	31.4993	4.97725	MSRO RIP2	15.0809
MSRO_RIP2_C	16.0727	16.1157	16.2282	14.4656	14.4885	14.5895	16.1389	14.5145	21.6303	14.5066	5.49146	-0.00792471	34.7363	0.994947	34.9127	5.12568	MSRO RIP2	15.2293
MSRO_RIP2_D	16.0916	16.1728	16.2442	14.6896	14.6684	14.7952	16.1696	14.7177	21.6303	14.5066	5.46077	-0.211123	34.0545	0.873756	38.9749	5.28447	MSRO RIP2	15.3881
Sab_RIP3_A	19.8032	19.3512	19.9131	14.5609	14.7168	14.6235	19.6892	14.6337	21.6303	14.5066	1.94116	-0.127108	3.50467	0.921963	3.80131	1.9265	Sab RIP3	12.0301
Sab_RIP3_B	19.5342	19.4894	19.9934	14.5091	14.6025	14.8156	19.6723	14.6424	21.6303	14.5066	1.95799	-0.135795	3.54299	0.916858	3.86427	1.9502	Sab RIP3	12.0538
Sab_RIP3_C	20.122	19.8915	20.061	14.8662	14.655	14.8229	20.0249	14.7814	21.6303	14.5066	1.60547	-0.274746	2.82137	0.838934	3.36305	1.74977	Sab RIP3	11.8534
Sab_RIP3_D	19.8856	19.1594	19.3147	15.0419	14.8088	15.044	19.4533	14.9649	21.6303	14.5066	2.17708	-0.458285	4.0817	0.746064	5.47099	2.4518	Sab RIP3	12.5554
Control_A	32.6895	33.1043	32.9497	14.8739	14.7253	14.6864	32.9145	14.7619	21.6303	14.5066	-11.2842	-0.255292	0.00068219	0.849432	0.000803113	-10.2821	Control	-0.178503
Control_B	32.484	32.1018	32.3737	14.5911	14.9855	14.674	32.3198	14.7502	21.6303	14.5066	-10.6895	-0.243594	0.00100174	0.855808	0.00117052	-9.73863	Control	0.364973
Control_C	32.6073	33.4657	32.9416	15.1958	14.639	14.5305	33.0049	14.7884	21.6303	14.5066	-11.3746	-0.281791	0.000643497	0.835165	0.000770503	-10.3419	Control	-0.238305
Control_D	33.1938	33.0039		15.1455	15.3512	15.0973	33.0989	15.198	21.6303	14.5066	-11.4685	-0.691397	0.000605588	0.642779	0.00094214	-10.0518	Control	0.051836

## Sheet: Figure 4D data
Saccharomyces cerevisiae (Live cells)
Toxins	Cut 1	Cut 2	Cut 3	Ctrl 1	Ctrl 2	Ctrl 3	Cut_Avg	Ctrl_Avg	Cut_Global_Avg	Ctrl_Global_Avg	dCut	dCtrl	E^dCut	E^dCtrl	Cut/Ctrl	Log2Cut	Name	Baseline_0
sNeo_RIP1_A	18.4019	18.3786	18.4942	10.4736	10.6604	10.7559	18.4249	10.63	22.4013	10.6007	3.9764	-0.0292562	12.6757	0.980888	12.9227	3.69183	sNeo RIP1	7.73849
sNeo_RIP1_B	18.9501	18.6629	18.8707	9.88027	9.88655	9.9825	18.8279	9.91644	22.4013	10.6007	3.5734	0.684263	9.79918	1.5704	6.23991	2.64152	sNeo RIP1	6.68818
sNeo_RIP1_C	18.3806	18.5208	18.5297	9.15306	9.79171	10.088	18.477	9.67759	22.4013	10.6007	3.92426	0.923109	12.2606	1.83836	6.66929	2.73753	sNeo RIP1	6.78419
sNeo_RIP1_D	18.8365	19.0236	19.0418	9.7698	10.1789	10.2349	18.9673	10.0612	22.4013	10.6007	3.43401	0.539507	8.9645	1.4274	6.2803	2.65083	sNeo RIP1	6.69749
sNeo_RIP2_A	23.0452	22.4359	22.9562	10.8171	11.4468		22.8125	11.1319	22.4013	10.6007	-0.411163	-0.531229	0.769045	0.704411	1.09176	0.12665	sNeo RIP2	4.17331
sNeo_RIP2_B	21.8836	21.6291	21.8514	11.1382	11.2225	11.3577	21.788	11.2395	22.4013	10.6007	0.613259	-0.638783	1.47947	0.65617	2.2547	1.17294	sNeo RIP2	5.21959
sNeo_RIP2_C	22.1259	22.0732	22.0096	10.7226	10.5587	10.4776	22.0696	10.5863	22.4013	10.6007	0.331732	0.0143997	1.23599	1.00954	1.22431	0.291967	sNeo RIP2	4.33862
sNeo_RIP2_D	22.3657	22.4762	22.5373	10.5723	10.4559	10.5182	22.4597	10.5154	22.4013	10.6007	-0.0584233	0.0852515	0.963373	1.05784	0.910697	-0.134958	sNeo RIP2	3.9117
sNeo_RIP3_A	19.6229	19.6954	19.7704	10.246	10.5769	10.4924	19.6962	10.4384	22.4013	10.6007	2.70509	0.162256	5.62778	1.11296	5.0566	2.33817	sNeo RIP3	6.38482
sNeo_RIP3_B	19.5974	19.7289	19.5219	9.60489	10.0335	9.87541	19.616	9.83793	22.4013	10.6007	2.78525	0.76277	5.92343	1.65387	3.58157	1.84059	sNeo RIP3	5.88725
sNeo_RIP3_C	18.9236	19.0644	18.7257	9.18901	9.98951	9.29195	18.9046	9.49016	22.4013	10.6007	3.49671	1.11054	9.33079	2.08028	4.48535	2.16522	sNeo RIP3	6.21188
MSRO_RIP2_A	18.2887	18.9358	18.5014	9.53921	9.06613		18.5753	9.30267	22.4013	10.6007	3.82601	1.29803	11.5149	2.35412	4.89137	2.29024	MSRO RIP2	6.3369
MSRO_RIP2_B	17.3886	17.7219	17.2902	9.15266	10.7234		17.4669	9.93803	22.4013	10.6007	4.93437	0.662667	23.372	1.54819	15.0963	3.91612	MSRO RIP2	7.96278
MSRO_RIP2_C	18.9096	19.0861	18.153	10.3861	10.8281		18.7163	10.6071	22.4013	10.6007	3.68503	-0.00637608	10.5233	0.995803	10.5677	3.40158	MSRO RIP2	7.44824
MSRO_RIP2_D	18.4726	18.5232		10.518	10.6472		18.4979	10.5826	22.4013	10.6007	3.90341	0.0181355	12.0984	1.01203	11.9545	3.57948	MSRO RIP2	7.62614
Sab_RIP3_A	27.0476	27.0424	26.9456	10.9529	11.0616	11.2219	27.0119	11.0788	22.4013	10.6007	-4.61058	-0.478126	0.0526159	0.729521	0.0721239	-3.79338	Sab RIP3	0.253277
Sab_RIP3_B	26.5014	26.5343	26.403	9.99777	10.1219	10.1329	26.4796	10.0842	22.4013	10.6007	-4.07827	0.516504	0.0739214	1.4059	0.0525792	-4.24936	Sab RIP3	-0.202707
Sab_RIP3_C	26.2103	26.3797	26.4461	9.80272	10.327	10.1713	26.3454	10.1003	22.4013	10.6007	-3.94407	0.500364	0.0805367	1.39102	0.0578977	-4.11035	Sab RIP3	-0.0636952
Sab_RIP3_D	25.7463	26.2173	26.5209	9.25796	10.0409		26.1615	9.64942	22.4013	10.6007	-3.7602	0.951284	0.0905722	1.87284	0.0483608	-4.37002	Sab RIP3	-0.323362
Control_A	26.9811	26.3148	26.1103	8.63953	9.06742		26.4687	8.85348	22.4013	10.6007	-4.06742	1.74723	0.0744354	3.16595	0.0235113	-5.4105	Control	-1.36385
Control_B	26.6471	26.3075	25.9101	8.19037	8.82389		26.2882	8.50713	22.4013	10.6007	-3.88694	2.09357	0.0835294	3.97848	0.0209953	-5.57379	Control	-1.52713
Control_C	30.5837	30.115	30.1091	15.2755	15.6014	14.6755	30.2693	15.1841	22.4013	10.6007	-7.86797	-4.58341	0.00657026	0.0486467	0.135061	-2.88832	Control	1.15834
Control_D	31.3089	30.5014		16.4954	16.4714	16.2433	30.9052	16.4034	22.4013	10.6007	-8.50389	-5.8027	0.00437715	0.021766	0.2011	-2.31401	Control	1.73264

## Sheet: Figure 4E data
	Aedes albopictus (Live cells)
Toxins	Cut 1	Cut 2	Cut 3	Ctrl 1	Ctrl 2	Ctrl 3	Cut_Avg	Ctrl_Avg	Cut_Global_Avg	Ctrl_Global_Avg	dCut	dCtrl	E^dCut	E^dCtrl	Cut/Ctrl	Log2Cut	Name	Baseline_0
sNeo_RIP1_A	25.7119	25.5755	25.7885	10.8594	10.9741	11.0128	25.692	10.9487	24.0552	10.621	-1.63675	-0.327792	0.329634	0.818104	0.402925	-1.31142	sNeo RIP1	0.407608
sNeo_RIP1_B	25.5593	25.5445	25.2233	10.7329	10.7569	10.7045	25.4423	10.7314	24.0552	10.621	-1.38714	-0.11046	0.390423	0.934583	0.417751	-1.25929	sNeo RIP1	0.459741
sNeo_RIP1_C	24.5995	24.6908	25.0645	10.1589	9.7489	9.86931	24.7849	9.9257	24.0552	10.621	-0.72973	0.695255	0.609704	1.53086	0.398276	-1.32816	sNeo RIP1	0.390866
sNeo_RIP1_D	25.6945	25.599	25.8229	10.2489	10.7843	10.962	25.7055	10.6651	24.0552	10.621	-1.65027	-0.0441301	0.326627	0.973333	0.335576	-1.57529	sNeo RIP1	0.143738
sNeo_RIP2_A	24.719	25.1657		9.53892	10.3551	10.3626	24.9424	10.0855	24.0552	10.621	-0.887163	0.535422	0.547975	1.3881	0.394766	-1.34093	sNeo RIP2	0.378098
sNeo_RIP2_B	25.9913	25.231	25.427	9.60599	10.1155	10.0076	25.5498	9.9097	24.0552	10.621	-1.49455	0.711247	0.362999	1.54593	0.23481	-2.09043	sNeo RIP2	-0.371407
sNeo_RIP2_C	25.5808	25.498	25.3147	10.5442	10.7038	10.8821	25.4645	10.7101	24.0552	10.621	-1.40928	-0.0891073	0.384606	0.946886	0.406179	-1.29981	sNeo RIP2	0.419216
sNeo_RIP2_D	25.0809	25.4236	25.4641	10.7443	10.8646	10.6409	25.3229	10.7499	24.0552	10.621	-1.26765	-0.128982	0.423371	0.924041	0.458173	-1.12603	sNeo RIP2	0.592992
sNeo_RIP3_A	24.5981	24.6372	24.6556	11.6152	11.3619	11.5241	24.6303	11.5004	24.0552	10.621	-0.575114	-0.879436	0.677093	0.583543	1.16031	0.214514	sNeo RIP3	1.93354
sNeo_RIP3_B	23.8621	23.8396	23.8463	10.8718	10.6097	10.8859	23.8493	10.7891	24.0552	10.621	0.205903	-0.168185	1.14982	0.902118	1.27458	0.350025	sNeo RIP3	2.06905
sNeo_RIP3_C	24.4288	24.4239	24.5537	9.94865	10.0563	10.3564	24.4688	10.1205	24.0552	10.621	-0.413605	0.500486	0.755453	1.35871	0.556007	-0.846826	sNeo RIP3	0.8722
sNeo_RIP3_D	25.0819	24.7948	24.6807	11.6142	10.8102	11.0794	24.8525	11.168	24.0552	10.621	-0.797266	-0.547005	0.582414	0.715317	0.814204	-0.296537	sNeo RIP3	1.42249
MSRO_RIP2_A	23.834	24.2969	24.3374	9.20397	9.0969	9.47746	24.1561	9.25944	24.0552	10.621	-0.100876	1.36151	0.93389	2.30227	0.405639	-1.30173	MSRO RIP2	0.417295
MSRO_RIP2_B	24.3185	25.0578		10.0029	9.60052	10.1057	24.6881	9.90305	24.0552	10.621	-0.632921	0.717904	0.651068	1.55224	0.419437	-1.25348	MSRO RIP2	0.465551
MSRO_RIP2_C	24.4256	24.0433	24.2231	10.6366	10.5631	10.2751	24.2307	10.4916	24.0552	10.621	-0.175455	0.129324	0.887839	1.08243	0.820228	-0.285903	MSRO RIP2	1.43312
MSRO_RIP2_D	23.3996	23.8421		10.8979	10.7637	10.5486	23.6208	10.7367	24.0552	10.621	0.434382	-0.115764	1.34249	0.931552	1.44113	0.527202	MSRO RIP2	2.24623
Sab_RIP3_A	18.7326	18.7623	18.691	11.0356	11.0777	11.182	18.7287	11.0984	24.0552	10.621	5.32654	-0.477466	37.0242	0.746441	49.601	5.6323	Sab RIP3	7.35132
Sab_RIP3_B	19.7881	19.7648	19.772	10.7158	10.9784	10.9606	19.7749	10.8849	24.0552	10.621	4.28027	-0.263957	18.2136	0.850724	21.4095	4.42018	Sab RIP3	6.1392
Sab_RIP3_C	19.9753	19.9879	19.9363	10.9144	11.1784	11.0623	19.9665	11.0517	24.0552	10.621	4.08868	-0.430768	15.9948	0.768099	20.8238	4.38016	Sab RIP3	6.09919
Sab_RIP3_D	18.4075	18.516	18.8031	9.95333	10.3568		18.5756	10.1551	24.0552	10.621	5.47965	0.46586	41.0746	1.3302	30.8785	4.94853	Sab RIP3	6.66756
Control_A	25.0987	25.1498	25.7838	9.43339	10.5649		25.3441	9.99917	24.0552	10.621	-1.28891	0.621784	0.417312	1.4635	0.285147	-1.81022	Control	-0.0911975
Control_B	26.1683	26.1732	26.4777	11.3396	11.4355	11.6272	26.2731	11.4674	24.0552	10.621	-2.21785	-0.846482	0.22229	0.595441	0.373319	-1.42152	Control	0.297508
Control_C	26.9805	27.4318		11.9166	11.9438		27.2061	11.9302	24.0552	10.621	-3.15093	-1.30926	0.118075	0.44848	0.263279	-1.92534	Control	-0.20631

## Sheet: Figure 4F data
Drosophila melanogaster (Live cells)
Toxins	Cut 1	Cut 2	Cut 3	Ctrl 1	Ctrl 2	Ctrl 3	Cut_Avg	Ctrl_Avg	Cut_Global_Avg	Ctrl_Global_Avg	dCut	dCtrl	E^dCut	E^dCtrl	2^dCtrl	Log2Cut	Name	Baseline_0
sNeo_RIP1_A	31.4571	31.3474	31.7007	14.0873	13.8209	13.8188	31.5017	13.909	28.6064	13.5408	-2.89537	-0.368253	0.154036	0.790259	0.194918	-2.35906	sNeo RIP1	3.5804
sNeo_RIP1_B	31.4205	31.2234	31.2004	13.5018	13.4355	13.3285	31.2814	13.4219	28.6064	13.5408	-2.67508	0.118834	0.177595	1.07892	0.164605	-2.60292	sNeo RIP1	3.33654
sNeo_RIP1_C	30.522	30.4538	30.2579	13.8396	13.6736	13.5887	30.4113	13.7006	28.6064	13.5408	-1.80489	-0.159883	0.311593	0.902849	0.345122	-1.53482	sNeo RIP1	4.40464
sNeo_RIP1_D	32.0756	31.7539	31.6273	13.9359	13.8148	13.6151	31.8189	13.7886	28.6064	13.5408	-3.21258	-0.247848	0.125493	0.853483	0.147036	-2.76576	sNeo RIP1	3.1737
sNeo_RIP2_A	28.0151	27.6908	28.0111	13.528	13.252	13.3691	27.9057	13.383	28.6064	13.5408	0.700696	0.157724	1.57253	1.10608	1.42172	0.507639	sNeo RIP2	6.4471
sNeo_RIP2_B	27.035	27.0582	26.8347	13.2545	13.3745	13.5357	26.9759	13.3882	28.6064	13.5408	1.63042	0.152529	2.86721	1.10241	2.60086	1.37899	sNeo RIP2	7.31845
sNeo_RIP2_C	26.7454	26.6631	26.6845	13.206	13.2192	13.2625	26.6976	13.2293	28.6064	13.5408	1.90873	0.311505	3.43201	1.22033	2.81237	1.49179	sNeo RIP2	7.43125
sNeo_RIP2_D	27.5997	27.5914	27.4572	13.7206	13.4936	13.3484	27.5494	13.5209	28.6064	13.5408	1.05694	0.0198931	1.9795	1.0128	1.95449	0.96679	sNeo RIP2	6.90625
sNeo_RIP3_A	28.1612	28.1193	28.0207	13.5483	13.6697	13.5228	28.1004	13.5803	28.6064	13.5408	0.50594	-0.0395016	1.38662	0.975066	1.42207	0.507996	sNeo RIP3	6.44746
sNeo_RIP3_B	29.2472	29.0444	29.0076	13.4012	13.3329	13.3993	29.0997	13.3778	28.6064	13.5408	-0.493349	0.162945	0.727071	1.10978	0.655152	-0.610099	sNeo RIP3	5.32936
sNeo_RIP3_C	28.2152	28.2491	28.3314	13.4955	13.7527	13.572	28.2652	13.6068	28.6064	13.5408	0.341122	-0.0659956	1.24655	0.958692	1.30027	0.378807	sNeo RIP3	6.31827
sNeo_RIP3_D	27.4741	27.6349	27.5741	13.0343	13.0868	13.1938	27.561	13.105	28.6064	13.5408	1.04532	0.435805	1.9647	1.32125	1.487	0.572409	sNeo RIP3	6.51187
MSRO_RIP2_A	29.2487	29.3515	29.3873	12.7136	12.5782	12.711	29.3292	12.6676	28.6064	13.5408	-0.722809	0.873185	0.626896	1.74745	0.35875	-1.47895	MSRO RIP2	4.46051
MSRO_RIP2_B	29.2368	29.0956	29.2766	13.098	13.0704	13.1714	29.203	13.1132	28.6064	13.5408	-0.596657	0.427522	0.680129	1.31427	0.517496	-0.950381	MSRO RIP2	4.98908
MSRO_RIP2_C	29.5985	29.5893	29.475	12.8428	12.9348	12.8735	29.5542	12.8837	28.6064	13.5408	-0.947883	0.657053	0.542056	1.52196	0.356156	-1.48942	MSRO RIP2	4.45005
MSRO_RIP2_D	30.6595	30.6266	30.4158	13.4176	13.3845	13.3652	30.5673	13.3891	28.6064	13.5408	-1.96094	0.151681	0.28171	1.10181	0.255679	-1.9676	MSRO RIP2	3.97187
Sab_RIP3_A	19.8571	19.7073	19.8367	13.5587	13.4237	13.4681	19.8004	13.4835	28.6064	13.5408	8.80599	0.057278	295.645	1.03729	285.017	8.1549	Sab RIP3	14.0944
Sab_RIP3_B	19.7424	19.6932	19.6748	13.7645	13.7826	13.7285	19.7035	13.7585	28.6064	13.5408	8.90291	-0.217767	314.748	0.870053	361.757	8.49888	Sab RIP3	14.4383
Sab_RIP3_C	19.5886	19.5576	19.6711	13.7152	13.6846	13.7422	19.6058	13.714	28.6064	13.5408	9.00059	-0.173258	335.251	0.895163	374.514	8.54887	Sab RIP3	14.4883
Sab_RIP3_D	19.7458	19.7021	19.6035	13.7592	13.7742	13.718	19.6838	13.7505	28.6064	13.5408	8.92258	-0.209722	318.775	0.874539	364.506	8.5098	Sab RIP3	14.4493
Control_A	33.9287	33.4793	33.7289	13.7481	13.7198	13.8918	33.7123	13.7866	28.6064	13.5408	-5.10594	-0.245809	0.0369303	0.854597	0.0432138	-4.53236	Control	1.4071
Control_B	35.4702	35.2854	35.7271	13.9662	14.1994	14.1139	35.4942	14.0932	28.6064	13.5408	-6.88788	-0.552401	0.0116791	0.702503	0.016625	-5.9105	Control	0.0289609
Control_C	36.2209	36.1196		14.087	14.132	14.134	36.1703	14.1177	28.6064	13.5408	-7.56389	-0.576936	0.00754632	0.691572	0.0109118	-6.51796	Control	-0.578499
Control_D	36.7289	36.0494	36.9027	14.2917	14.2375	14.0988	36.5603	14.2093	28.6064	13.5408	-7.95397	-0.66858	0.00586527	0.652223	0.00899274	-6.79702	Control	-0.85756

## Sheet: Figure 5A_1 data
MSRO RIP2 dosage curve
Dilution	Cut 1	Cut 2	Cut 3	Ctrl 1	Ctrl 2	Ctrl 3	Cut_Avg	Ctrl_Avg	Cut_Global_Avg	Ctrl_Global_Avg	dCut	dCtrl	E^dCut	E^dCtrl	Cut/Ctrl	Log2Cut	Name	Baseline_0
1:1_A	15.2581	15.0059	14.96	16.8704	16.6284	16.6409	15.0747	16.7132	23.3142	16.2583	8.23948	-0.454949	263.509	0.736786	357.647	8.48239	1:1	13.2907
1:1_B	16.2327	15.9412	15.8235	16.4324	16.3778	16.304	15.9991	16.3714	23.3142	16.2583	7.31502	-0.113133	140.989	0.926854	152.116	7.24902	1:1	12.0573
1:1_C	15.2925	14.8776	14.5711	15.6199	15.5391	15.1419	14.9137	15.4336	23.3142	16.2583	8.40044	0.824619	293.823	1.73961	168.902	7.40004	1:1	12.2084
1:5_A	18.1911	17.6506	17.4332	15.4972	15.4464	15.1718	17.7583	15.3718	23.3142	16.2583	5.55586	0.886445	42.8881	1.81334	23.6515	4.56386	1:5	9.37218
1:5_B	17.6858	17.3944	17.4404	16.0558	15.7442	15.7414	17.5069	15.8471	23.3142	16.2583	5.80729	0.411105	50.8402	1.31788	38.5774	5.26968	1:5	10.078
1:5_C	18.1783	18.2267	17.731	15.3465	15.6894	15.5243	18.0453	15.5201	23.3142	16.2583	5.26883	0.738201	35.3187	1.64154	21.5155	4.42731	1:5	9.23562
1:25_A	20.7305	20.4721	20.382	15.2785	15.5427	15.7082	20.5282	15.5098	23.3142	16.2583	2.78598	0.748438	6.58465	1.65287	3.98378	1.99414	1:25	6.80246
1:25_B	20.5017	20.6586	19.979	15.8397	15.9033	15.6739	20.3797	15.8056	23.3142	16.2583	2.93443	0.452626	7.2803	1.35513	5.37239	2.42556	1:25	7.23388
1:25_C		20.9757	20.7915	17.7135	17.8681	17.6664	20.8836	17.7493	23.3142	16.2583	2.43054	-1.49107	5.1773	0.367467	14.0891	3.81651	1:25	8.62483
1:125_A	23.4633	23.4023	23.2828	17.3167	16.7406	16.5551	23.3828	16.8708	23.3142	16.2583	-0.0686397	-0.612536	0.954626	0.662812	1.44027	0.526337	1:125	5.33466
1:125_B	22.759	22.9583	22.931	15.8235	15.6373	15.7249	22.8828	15.7286	23.3142	16.2583	0.431408	0.529654	1.3389	1.42706	0.938226	-0.091993	1:125	4.71633
1:125_C	23.0573	23.2705	23.3394		15.7388	15.8482	23.2224	15.7935	23.3142	16.2583	0.0917594	0.464743	1.06404	1.3662	0.778833	-0.360614	1:125	4.44771
1:625_A	25.5337	25.8128	25.7808	15.1173	15.3988	15.7263	25.7091	15.4141	23.3142	16.2583	-2.39494	0.844117	0.197859	1.76253	0.112259	-3.1551	1:625	1.65322
1:625_B	27.9852	27.5976	27.968	18.3745	17.9293	18.5307	27.8503	18.2781	23.3142	16.2583	-4.53609	-2.01989	0.0464811	0.257643	0.180409	-2.47066	1:625	2.33766
1:625_C	25.6907	25.689	25.7031	15.3413	15.7098	16.0662	25.6943	15.7058	23.3142	16.2583	-2.38009	0.552503	0.199857	1.44912	0.137916	-2.85814	1:625	1.95018
1:3125_A	27.6958	27.6797	27.8389		16.1488	16.5998	27.7382	16.3743	23.3142	16.2583	-4.42398	-0.116053	0.0501435	0.925039	0.0542069	-4.20538	1:3125	0.602938
1:3125_B	27.562	27.3937	27.458	18.0136	17.734	17.7031	27.4712	17.8169	23.3142	16.2583	-4.15708	-1.55865	0.0600666	0.351165	0.171049	-2.54752	1:3125	2.2608
1:3125_C	27.8414	27.6096	27.7427	17.8364	17.6292	17.7571	27.7312	17.7409	23.3142	16.2583	-4.41708	-1.48264	0.0503784	0.369552	0.136323	-2.8749	1:3125	1.93342
1:15625_A	27.5508	27.3032	27.0389	16.8649	16.51	16.6059	27.2976	16.6603	23.3142	16.2583	-3.98348	-0.402038	0.0675518	0.76343	0.0884846	-3.49843	1:15625	1.30989
1:15625_B	27.9915	27.6812	27.254	15.5411	15.4736	15.5948	27.6422	15.5365	23.3142	16.2583	-4.32806	0.72178	0.0535052	1.62355	0.0329558	-4.92332	1:15625	-0.115006
1:15625_C	27.8508	27.9511	27.5513	16.0575	15.438	16.0996	27.7844	15.865	23.3142	16.2583	-4.47021	0.393257	0.0485995	1.30218	0.0373217	-4.74384	1:15625	0.0644779
Control_A	28.2296	28.7446	28.0083	15.9823	15.9419	16	28.3275	15.9747	23.3142	16.2583	-5.01332	0.283559	0.0336561	1.20972	0.0278215	-5.16766	Control	-0.359339
Control_B	28.0944	28.4946	27.8332	15.6896	15.8193	16.1173	28.1407	15.8754	23.3142	16.2583	-4.82657	0.382857	0.0381885	1.29312	0.0295322	-5.08157	Control	-0.273251
Control_C	27.6477	27.6336	27.4457	16.1996	16.2314	16.2925	27.5757	16.2412	23.3142	16.2583	-4.2615	0.0170555	0.0559698	1.01152	0.0553325	-4.17573	Control	0.63259

## Sheet: Figure 5A_2 data
ΔMSRO RIP2 dosage curve
Dilution	Cut 1	Cut 2	Cut 3	Ctrl 1	Ctrl 2	Ctrl 3	Cut_Avg	Ctrl_Avg	Cut_Global_Avg	Ctrl_Global_Avg	dCut	dCtrl	E^dCut	E^dCtrl	Cut/Ctrl	Log2Cut	Name	Baseline_0
1:1_A	12.4689	12.237	12.2394	17.1388	16.9	16.8429	12.3151	16.9605	19.6319	16.2295	7.31677	-0.731022	141.156	0.612126	230.599	7.84924	1:1	16.2985
1:1_B	11.9085	11.8187	11.4053	16.5653	16.5339	16.2192	11.7108	16.4395	19.6319	16.2295	7.92103	-0.209966	212.438	0.868512	244.6	7.93428	1:1	16.3835
1:1_C	12.522	12.2913	12.0752	16.7418	16.331	16.1691	12.2962	16.414	19.6319	16.2295	7.33567	-0.184468	142.972	0.883508	161.823	7.33828	1:1	15.7875
1:5_A	13.1816	13.2461	12.5974	16.2054	16.0702	16.2343	13.0084	16.17	19.6319	16.2295	6.6235	0.0595513	88.3109	1.04079	84.8495	6.40684	1:5	14.8561
1:5_B	13.9905	13.6774	13.699	15.1287	15.3123	15.7146	13.7889	15.3852	19.6319	16.2295	5.84292	0.844305	52.0804	1.76275	29.5449	4.88484	1:5	13.3341
1:5_C	14.1216	14.1537	13.9179	15.4289	15.7162	15.9395	14.0644	15.6949	19.6319	16.2295	5.56745	0.534657	43.2256	1.43186	30.1884	4.91592	1:5	13.3651
1:25_A	15.1416	15.025	15.1015	15.3875	15.2998	16.0676	15.0894	15.585	19.6319	16.2295	4.54249	0.644552	21.6075	1.54151	14.0171	3.80912	1:25	12.2583
1:25_B	15.451	16.2216	15.9424	15.3413	15.7196	16.18	15.8717	15.747	19.6319	16.2295	3.76019	0.482528	12.728	1.38261	9.20578	3.20254	1:25	11.6518
1:25_C	14.4165	14.6215	14.3966	17.4113	17.3931	17.2181	14.4782	17.3408	19.6319	16.2295	5.15364	-1.11133	32.6709	0.474184	68.8991	6.10641	1:25	14.5556
1:125_A	17.4193	17.5243	17.8487	15.801	16.1875	16.1273	17.5974	16.0386	19.6319	16.2295	2.03445	0.190936	3.96033	1.13678	3.48382	1.80067	1:125	10.2499
1:125_B	18.1601	18.2543	18.1102	15.5899	15.2705	15.6408	18.1748	15.5004	19.6319	16.2295	1.45702	0.729117	2.67965	1.63156	1.64238	0.715788	1:125	9.165
1:125_C	17.5468	17.9395	17.7725	16.3384	16.0179	16.1106	17.7529	16.1556	19.6319	16.2295	1.87894	0.0738928	3.56484	1.05086	3.3923	1.76226	1:125	10.2115
1:625_A	20.1203	20.0968	20.0685	15.9456	15.7161	15.7229	20.0952	15.7948	19.6319	16.2295	-0.463346	0.434681	0.730915	1.3389	0.545906	-0.873275	1:625	7.57594
1:625_B	20.1508	20.2434	20.3562	15.4299	15.0472	15.6819	20.2501	15.3864	19.6319	16.2295	-0.618289	0.843162	0.658179	1.7614	0.373668	-1.42017	1:625	7.02905
1:625_C	20.264	20.3206	20.2996	15.7964	15.6214	16.0033	20.2947	15.807	19.6319	16.2295	-0.662886	0.422476	0.638618	1.32798	0.480896	-1.0562	1:625	7.39301
1:3125_A	22.6009	22.9746	23.0965	16.2672	16.0257	16.3446	22.8907	16.2125	19.6319	16.2295	-3.25882	0.0169866	0.110292	1.01147	0.109042	-3.19705	1:3125	5.25217
1:3125_B	22.745	23.2914	23.2241	17.5079	17.4045	17.0238	23.0868	17.3121	19.6319	16.2295	-3.45499	-1.08254	0.0965848	0.48344	0.199787	-2.32347	1:3125	6.12575
1:3125_C	23.8636	23.758	23.8511	17.0006	16.8199	16.641	23.8242	16.8205	19.6319	16.2295	-4.19238	-0.59097	0.0586489	0.672479	0.0872131	-3.51931	1:3125	4.92991
1:15625_A	25.3635	25.7464	25.9239	15.9408	16.1389	15.4887	25.6779	15.8561	19.6319	16.2295	-6.04609	0.373386	0.0167352	1.28492	0.0130243	-6.26265	1:15625	2.18657
1:15625_B	25.8813	26.0597	26.1543	15.8808	16.2223	15.755	26.0318	15.9527	19.6319	16.2295	-6.39993	0.276822	0.0131726	1.20426	0.0109384	-6.51446	1:15625	1.93476
1:15625_C	25.8027	26.333	26.6308	16.3196	16.8624	16.2892	26.2555	16.4904	19.6319	16.2295	-6.62366	-0.260895	0.0113225	0.839316	0.0134901	-6.21195	1:15625	2.23726
Control_A	27.9846	28.4242	28.5901	15.5149	16.8624	15.8842	28.333	16.0872	19.6319	16.2295	-8.70111	0.142355	0.00277701	1.1003	0.00252388	-8.63014	Control	-0.180926
Control_B	28.3977	28.5613	28.4459	16.4282	16.9761	16.6055	28.4683	16.6699	19.6319	16.2295	-8.83642	-0.440417	0.00253408	0.744009	0.00340598	-8.19771	Control	0.251502
Control_C	29.8515	29.7091	29.8633	17.4036	17.9778	17.6806	29.808	17.6873	19.6319	16.2295	-10.1761	-1.45781	0.00102377	0.375766	0.0027245	-8.51979	Control	-0.0705764

## Sheet: Figure 5B_1 data
Sab RIP3 dosage curve
Dilution	Cut 1	Cut 2	Cut 3	Ctrl 1	Ctrl 2	Ctrl 3	Cut_Avg	Ctrl_Avg	Cut_Global_Avg	Ctrl_Global_Avg	dCut	dCtrl	E^dCut	E^dCtrl	Cut/Ctrl	Log2Cut	Name	Baseline_0
1:1_A	26.5631	26.7514	26.6352	22.4511	22.4225	22.2659	26.6499	22.3799	28.9173	21.8372	2.26743	-0.542713	4.6364	0.694624	6.67469	2.7387	1:1	5.85818
1:1_B	26.0925	26.1064	26.1093	20.5155	20.4878	20.5785	26.1028	20.5272	28.9173	21.8372	2.81456	1.30992	6.71323	2.40969	2.78593	1.47816	1:1	4.59763
1:1_C	23.1117	23.0561	23.2898	21.9674	21.7757	21.928	23.1526	21.8903	28.9173	21.8372	5.76477	-0.0531925	49.3984	0.964916	51.1945	5.67792	1:1	8.79739
1:1_D	26.3845	26.3785	26.2607	21.883	21.9446	21.7927	26.3412	21.8734	28.9173	21.8372	2.57609	-0.0362626	5.71303	0.975947	5.85383	2.54938	1:1	5.66886
1:1_E	26.2236	26.4058	26.1931	21.6929	21.81	21.7332	26.2742	21.7454	28.9173	21.8372	2.64314	0.0917589	5.97815	1.06355	5.62096	2.49082	1:1	5.61029
1:1_F	21.9146	22.0257	21.9328	20.8594	20.7946	20.8786	21.9577	20.8442	28.9173	21.8372	6.9596	0.992954	110.857	1.94776	56.9149	5.83073	1:1	8.95021
1:5_A	27.2223	27.258	27.2239	22.4549	22.395	22.233	27.2348	22.361	28.9173	21.8372	1.68255	-0.523819	3.12135	0.703492	4.43693	2.14956	1:5	5.26904
1:5_B	26.9279	26.8733	26.9397	20.685	20.6727	20.6708	26.9137	20.6762	28.9173	21.8372	2.00365	1.16097	3.87866	2.18036	1.77891	0.830994	1:5	3.95047
1:5_C	23.0805	23.0651	23.144	22.0938	22.1208	22.1911	23.0965	22.1352	28.9173	21.8372	5.8208	-0.298076	51.307	0.818623	62.6748	5.96981	1:5	9.08929
1:5_D	25.4524	25.5035	25.3943	21.989	22.0243	21.796	25.4501	21.9364	28.9173	21.8372	3.46725	-0.0992608	10.4398	0.935527	11.1593	3.48017	1:5	6.59965
1:5_E	25.0968	24.7564	25.1417	21.7776	21.7102	21.8593	24.9983	21.7824	28.9173	21.8372	3.91903	0.0547879	14.1719	1.03747	13.66	3.77189	1:5	6.89136
1:5_F	23.8444	23.9697	23.9694	21.0505	21.0413	21.1072	23.9278	21.0663	28.9173	21.8372	4.9895	0.770818	29.2373	1.67789	17.425	4.12309	1:5	7.24256
1:25_A	26.5611	26.404	26.4509	22.5338	22.3608	22.3432	26.472	22.4126	28.9173	21.8372	2.44532	-0.575443	5.22934	0.679526	7.69556	2.94403	1:25	6.0635
1:25_B	25.5573	25.4774	25.6272	20.4282	20.5311	20.5174	25.554	20.4922	28.9173	21.8372	3.36336	1.34491	9.73129	2.46696	3.94464	1.97989	1:25	5.09937
1:25_C	29.5379	29.4288	29.2723	25.758	25.7417	25.8283	29.413	25.776	28.9173	21.8372	-0.495656	-3.93884	0.715112	0.0710349	10.0671	3.33157	1:25	6.45104
1:25_D	27.5866	27.4441	27.3312	22.1504	21.9414	22.0106	27.454	22.0341	28.9173	21.8372	1.46335	-0.196971	2.69115	0.876123	3.07165	1.61902	1:25	4.73849
1:25_E	27.2226	26.9866	27.5466	21.5604	21.7144	21.8547	27.2519	21.7099	28.9173	21.8372	1.66537	0.127292	3.08527	1.08922	2.83254	1.5021	1:25	4.62157
1:25_F	26.0386	26.179	26.0798	20.9749	20.8035	20.8688	26.0991	20.8824	28.9173	21.8372	2.81819	0.954749	6.7297	1.89844	3.54486	1.82573	1:25	4.9452
1:125_A	27.8113	27.6648	27.5872	22.5786	22.3202	22.2648	27.6878	22.3879	28.9173	21.8372	1.22955	-0.5507	2.29745	0.690909	3.32526	1.73347	1:125	4.85294
1:125_B	27.1561	27.218	27.3089	20.8555	20.9046	20.9333	27.2277	20.8978	28.9173	21.8372	1.68964	0.939362	3.13635	1.87892	1.66923	0.739179	1:125_	3.85865
1:125_C	26.8439	26.7372	26.9627	21.6947	21.4926	21.5901	26.8479	21.5925	28.9173	21.8372	2.06937	0.244673	4.055	1.17854	3.4407	1.7827	1:125_	4.90218
1:125_D	30.0385	29.8941	29.639	22.3245	22.1413	22.2001	29.8572	22.222	28.9173	21.8372	-0.939871	-0.384845	0.529495	0.772294	0.685613	-0.544534	1:125_	2.57494
1:125_E	29.8789	29.3541	30.0651	22.1245	22.2135	22.2489	29.7661	22.1957	28.9173	21.8372	-0.848737	-0.358506	0.563167	0.786073	0.716431	-0.481101	1:125	2.63837
1:125_F	28.5535	28.7051	28.5959	20.7909	20.6026	20.7049	28.6182	20.6995	28.9173	21.8372	0.299135	1.13766	1.2243	2.14651	0.570367	-0.810037	1:125	2.30944
1:625_A	28.9346	28.6238	28.8686	22.2435	22.0521	22.0596	28.809	22.1184	28.9173	21.8372	0.108326	-0.281257	1.07604	0.82792	1.29969	0.378164	1:625	3.49764
1:625_B	28.5292	28.597	28.5843	21.2547	21.2672	21.3037	28.5701	21.2752	28.9173	21.8372	0.347187	0.561933	1.26475	1.45833	0.867263	-0.205459	1:625	2.91402
1:625_C	28.0093	27.8071	28.0183	21.6314	21.5884	21.6603	27.9449	21.6267	28.9173	21.8372	0.972445	0.210492	1.93067	1.1518	1.67622	0.745211	1:625	3.86469
1:625_D	31.4167	31.2447	31.4237	21.9042	21.7533	22.2239	31.3617	21.9605	28.9173	21.8372	-2.44437	-0.123297	0.191352	0.920551	0.207867	-2.26627	1:625	0.853206
1:625_E	31.5707	31.5233	32.0758	22.1046	22.1794	22.3364	31.7233	22.2068	28.9173	21.8372	-2.80596	-0.369658	0.149829	0.780209	0.192037	-2.38054	1:625	0.738931
1:625_F	30.4521	30.5878	30.435	21.4123	21.335	21.3449	30.4917	21.3641	28.9173	21.8372	-1.57434	0.473095	0.344709	1.37388	0.250901	-1.99481	1:625	1.12466
1:3125_A	31.0241	31.077	30.8648	22.3005	22.2153	22.1166	30.9886	22.2108	28.9173	21.8372	-2.0713	-0.373624	0.246287	0.778135	0.31651	-1.65968	1:3125	1.4598
1:3125_B	30.9636	30.4398	30.9101	21.1059	21.0657	21.1389	30.7712	21.1035	28.9173	21.8372	-1.85385	0.733658	0.285319	1.63654	0.174342	-2.52001	1:3125	0.599468
1:3125_C	30.8299	31.2595	31.0804	21.9358	21.736	21.594	31.0566	21.7553	28.9173	21.8372	-2.13928	0.0819044	0.235218	1.05653	0.222633	-2.16726	1:3125	0.952212
1:3125_D	31.301	31.7084	31.4318	21.9741	21.9083	22.0724	31.4804	21.985	28.9173	21.8372	-2.56307	-0.147795	0.176587	0.905533	0.195008	-2.35839	1:3125	0.761083
1:3125_E	32.6547	32.35	32.6728	22.9037	22.9375	23.1424	32.5592	22.9946	28.9173	21.8372	-3.64185	-1.1574	0.0851155	0.459742	0.185138	-2.43333	1:3125	0.686146
1:3125_F	30.737	31.1289	30.8173	21.0654	21.1634	21.1221	30.8944	21.117	28.9173	21.8372	-1.97708	0.720197	0.262498	1.62182	0.161854	-2.62724	1:3125	0.492239
1:15625_A	33.8101	33.5434	33.8959	23.2636	23.3073	23.5311	33.7498	23.3673	28.9173	21.8372	-4.83248	-1.53017	0.0380362	0.357945	0.106263	-3.23429	1:15625	-0.114816
1:15625_B	32.1688	32.3829	32.2699	21.2311	21.3927	21.3828	32.2739	21.3355	28.9173	21.8372	-3.35654	0.501621	0.103237	1.40045	0.0737167	-3.76186	1:15625	-0.64239
1:15625_C	32.8196	32.9352	33.2267	22.7917	22.5491	22.2955	32.9938	22.5454	28.9173	21.8372	-4.0765	-0.708289	0.0634319	0.621541	0.102056	-3.29257	1:15625	-0.173094
1:15625_D	32.0972	31.8625	31.5421	21.6961	21.6612	22.0256	31.8339	21.7943	28.9173	21.8372	-2.91662	0.042871	0.139022	1.0292	0.135078	-2.88814	1:15625	0.231337
1:15625_E	31.2323	31.445	31.9678	21.8876	22.1605	22.1335	31.5484	22.0605	28.9173	21.8372	-2.63105	-0.223373	0.16865	0.860729	0.195939	-2.35153	1:15625	0.767949
1:15625_F	31.1104	31.3875	31.319	21.1836	21.105	21.1169	31.2723	21.1352	28.9173	21.8372	-2.35496	0.701961	0.203283	1.60208	0.126887	-2.97838	1:15625	0.14109
Control_A	32.9928	33.6121	33.2514	22.7049	22.5726	22.4813	33.2854	22.5863	28.9173	21.8372	-4.36811	-0.749101	0.0520752	0.60474	0.0861116	-3.53765	Control	-0.418174
Control_B	33.0889	32.1734	33.0256	21.4491	21.3332	21.4246	32.7626	21.4023	28.9173	21.8372	-3.84529	0.434856	0.0741714	1.33906	0.0553907	-4.17421	Control	-1.05474
Control_C	32.2472	32.4829	32.6153	21.8477	21.769	21.6814	32.4485	21.766	28.9173	21.8372	-3.53118	0.0711474	0.0917326	1.04893	0.0874536	-3.51534	Control	-0.395864
Control_D	31.7925	31.9928	31.8819	22.3572	22.4174	22.2582	31.8891	22.3443	28.9173	21.8372	-2.97174	-0.507135	0.133934	0.711417	0.188264	-2.40917	Control	0.710303
Control_E	31.7619	31.6743	31.7875	22.2286	22.2253	22.3021	31.7412	22.252	28.9173	21.8372	-2.82393	-0.414851	0.148019	0.756891	0.195562	-2.3543	Control	0.765171
Control_F	31.0353	31.5735	31.0908	21.379	21.3601	21.3294	31.2332	21.3562	28.9173	21.8372	-2.31587	0.480976	0.208732	1.38117	0.151126	-2.72617	Control	0.393302

[truncated: 19 more sheets: Figure 5B_2 data, Figure 6A data, Figure 6B data, Figure 6C data, Figure S2 data, Conversions for data adjustment, Figure 3 data adjusted, Figure 4A data adjusted, Figure 4B data adjusted, Figure 4C data adjusted, Figure 4D data adjusted, Figure 4E data adjusted, Figure 4F data adjusted, Figure 5A data adjusted, Figure 5B data adjusted, Figure 6A data adjusted, Figure 6B data adjusted, Figure 6C data adjusted, Figure S2 data adjusted]
